# Supplementary material for: Adsorption of Per- and Polyfluoroalkyl Substances (PFAS) and Microcystins by Virgin and Weathered Microplastics in Freshwater Matrices
Source: Polymers (Basel). 2023 Sep 6;15(18):3676. doi: 10.3390/polym15183676 (PMC10535594; doi:10.3390/polym15183676)
Supplement: Supplementary file 1 [file polymers-15-03676-s001.zip]

Archive with 1 entries (1 files):
- polymers-2564734-supplementary.pdf
